# Supplementary material for: A novel predictor of ACE2-binding ability among betacoronaviruses
Source: Evol Med Public Health. 2021 Oct 13;9(1):360–73. doi: 10.1093/emph/eoab032 (PMC8634463; doi:10.1093/emph/eoab032)
Supplement: eoab032_Supplementary_Data [file eoab032_supplementary_data.zip]

Archive with 2 entries (2 files):
- Source Code.pdf
- Supplemental Figures.pdf
